# Supplementary material for: Prevalence and Evolution Analysis of Porcine Circovirus 3 in China from 2018 to 2022
Source: Animals (Basel). 2022 Jun 20;12(12):1588. doi: 10.3390/ani12121588 (PMC9219504; doi:10.3390/ani12121588)
Supplement: Supplementary file 1 [file animals-12-01588-s001.zip]

Archive with 3 entries (2 files):
- animals-1712288-supplementary/
- animals-1712288-supplementary/Table S1.pdf
- animals-1712288-supplementary/Table S2.pdf
